# Supplementary material for: Synergistic Effects of Anthocyanin-Enriched Morus alba L. Extract and Vitamin C: Promising Nutraceutical Ingredients in Functional Food Development for Neuroprotection
Source: Foods. 2025 Oct 24;14(21):3630. doi: 10.3390/foods14213630 (PMC12610446; doi:10.3390/foods14213630)
Supplement: Supplementary file 1 [file foods-14-03630-s001.zip]

Archive with 1 entries (1 files):
- foods-3936406-supplementary.pdf
